# Supplementary material for: Field evaluation of DNA detection of human filarial and malaria parasites using mosquito excreta/feces
Source: PLoS Negl Trop Dis. 2020 Apr 8;14(4):e0008175. doi: 10.1371/journal.pntd.0008175 (PMC7170280; doi:10.1371/journal.pntd.0008175)
Supplement: S1 Data — (XLSX) [file pntd.0008175.s004.xlsx]

## Sheet: Sheet1
	Pool.# - Species - Body Section	Mean Cq Value		Pool.# - Species - Body Section	Mean Cq Value		Pool.# - Species - Body Section	Mean Cq Value		Pool.# - Species - Body Section	Mean Cq Value		Pool.# - Species - Body Section	Mean Cq Value		Pool.# - Species - Body Section	Mean Cq Value
	1.1 - A. aegypti - Carcass	Negative		2.1 - A. aegypti - Carcass	Negative		3.1 - A. aegypti - Carcass	Negative		4.1 - A. aegypti - Carcass	Negative		5.1 - A. aegypti - Carcass	Negative		Unexposed Control.1 - An. gambiae - Ab	Negative
	1.2 - A. aegypti - Carcass	Negative		2.2 - A. aegypti - Carcass	Negative		3.2 - A. aegypti - Carcass	Negative		4.2 - A. aegypti - Carcass	Negative		5.2 - A. aegypti - Carcass	Negative		Unexposed Control.1 - An. gambiae - H&T	Negative
	1.3 - A. aegypti - Carcass	Negative		2.3 - A. aegypti - Carcass	Negative		3.3 - A. aegypti - Carcass	Negative		4.3 - A. aegypti - Carcass	Negative		5.3 - A. aegypti - Carcass	34.405		Unexposed Control.2 - An. gambiae - Ab	Negative
	1.4 - A. aegypti - Carcass	Negative		2.4 - A. aegypti - Carcass	Negative		3.4 - A. aegypti - Carcass	Negative		4.4 - A. aegypti - Carcass	Negative		5.4 - A. aegypti - Carcass	Negative		Unexposed Control.2 - An. gambiae - H&T	Negative
	1.5 - A. aegypti - Carcass	Negative		2.5 - A. aegypti - Carcass	Negative		3.5 - A. aegypti - Carcass	Negative		4.5 - A. aegypti - Carcass	Negative		5.5 - A. aegypti - Carcass	Negative		Unexposed Control.3 - An. gambiae - Ab	Negative
	1.6 - A. aegypti - Carcass	Negative		2.6 - A. aegypti - Carcass	Negative		3.6 - A. aegypti - Carcass	Negative		4.6 - A. aegypti - Carcass	Negative		5.6 - A. aegypti - Carcass	Negative		Unexposed Control.3 - An. gambiae - H&T	Negative
	1.7 - A. aegypti - Carcass	Negative		2.7 - A. aegypti - Carcass	Negative		3.7 - A. aegypti - Carcass	Negative		4.7 - A. aegypti - Carcass	Negative		5.7 - A. aegypti - Carcass	Negative		Unexposed Control.4 - An. gambiae - Ab	Negative
	1.8 - A. aegypti - Carcass	Negative		2.8 - A. aegypti - Carcass	Negative		3.8 - A. aegypti - Carcass	Negative		4.8 - A. aegypti - Carcass	Negative		5.8 - A. aegypti - Carcass	Negative		Unexposed Control.4 - An. gambiae - H&T	Negative
	1.9 - A. aegypti - Carcass	Negative		2.9 - A. aegypti - Carcass	Negative		3.9 - A. aegypti - Carcass	Negative		4.9 - A. aegypti - Carcass	Negative		5.9 - A. aegypti - Carcass	Negative		Unexposed Control.5 - An. gambiae - Ab	Negative
	1.10 - A. aegypti - Carcass	Negative		2.10 - A. aegypti - Carcass	Negative		3.10 - A. aegypti - Carcass	Negative		4.10 - A. aegypti - Carcass	Negative		5.10 - A. aegypti - Carcass	Negative		Unexposed Control.5 - An. gambiae - H&T	Negative
	1.11 - A. aegypti - Carcass	28.8202		2.11 - A. aegypti - Carcass	27.8122		3.11 - A. aegypti - Carcass	Negative		4.11 - A. aegypti - Carcass	Negative		5.11 - A. aegypti - Carcass	Negative
	1.12 - A. aegypti - Carcass	Negative		2.12 - A. aegypti - Carcass	Negative		3.12 - A. aegypti - Carcass	Negative		4.12 - A. aegypti - Carcass	Negative		5.12 - A. aegypti - Carcass	Negative		Individually Tested Unexposed Mosquitoes	Mean Cq Value
	1.13 - A. aegypti - Carcass	Negative		2.13 - A. aegypti - Carcass	Negative		3.13 - A. aegypti - Carcass	Negative		4.13 - A. aegypti - Carcass	Negative		5.13 - A. aegypti - Carcass	Negative		Unexposed Control.1 - A. aegypti - Carcass	Negative
	1.14 - A. aegypti - Carcass	Negative		2.14 - A. aegypti - Carcass	Negative		3.14 - A. aegypti - Carcass	Negative		4.14 - A. aegypti - Carcass	Negative		5.14 - A. aegypti - Carcass	Negative		Unexposed Control.2 - A. aegypti - Carcass	Negative
	1.15 - A. aegypti - Carcass	Negative		2.15 - A. aegypti - Carcass	Negative		3.15 - A. aegypti - Carcass	Negative		4.15 - A. aegypti - Carcass	Negative		5.15 - A. aegypti - Carcass	Negative		Unexposed Control.3 - A. aegypti - Carcass	Negative
	1.16 - A. aegypti - Carcass	Negative		2.16 - A. aegypti - Carcass	Negative		3.16 - A. aegypti - Carcass	Negative		4.16 - A. aegypti - Carcass	Negative		5.16 - A. aegypti - Carcass	Negative		Unexposed Control.4 - A. aegypti - Carcass	Negative
	1.17 - A. aegypti - Carcass	Negative		2.17 - A. aegypti - Carcass	Negative		3.17 - A. aegypti - Carcass	Negative		4.17 - A. aegypti - Carcass	Negative		5.17 - A. aegypti - Carcass	Negative		Unexposed Control.5 - A. aegypti - Carcass	Negative
	1.18 - A. aegypti - Carcass	Negative		2.18 - A. aegypti - Carcass	Negative		3.18 - A. aegypti - Carcass	Negative		4.18 - A. aegypti - Carcass	Negative		5.18 - A. aegypti - Carcass	Negative
	1.19 - A. aegypti - Carcass	Negative		2.19 - A. aegypti - Carcass	Negative		3.19 - A. aegypti - Carcass	Negative		4.19 - A. aegypti - Carcass	Negative		5.19 - A. aegypti - Carcass	Negative
	1.20 - A. aegypti - Carcass	Negative		2.20 - A. aegypti - Carcass	Negative		3.20 - A. aegypti - Carcass	Negative		4.20 - A. aegypti - Carcass	Negative		5.20 - A. aegypti - Carcass	Negative
	1.1 - An. gambiae - Ab	Negative		2.1 - An. gambiae - Ab	Negative		3.1 - An. gambiae - Ab	Negative		4.1 - An. gambiae - Ab	Negative		5.1 - An. gambiae - Ab	Negative
	1.1 - An. gambiae - H&T	Negative		2.1 - An. gambiae - H&T	Negative		3.1 - An. gambiae - H&T	Negative		4.1 - An. gambiae - H&T	Negative		5.1 - An. gambiae - H&T	Negative
	1.2 - An. gambiae - Ab	Negative		2.2 - An. gambiae - Ab	Negative		3.2 - An. gambiae - Ab	Negative		4.2 - An. gambiae - Ab	Negative		5.2 - An. gambiae - Ab	Negative
	1.2 - An gambiae - H&T	Negative		2.2 - An gambiae - H&T	Negative		3.2 - An gambiae - H&T	Negative		4.2 - An gambiae - H&T	Negative		5.2 - An gambiae - H&T	Negative
	1.3 - An. gambiae - Ab	Negative		2.3 - An. gambiae - Ab	Negative		3.3 - An. gambiae - Ab	Negative		4.3 - An. gambiae - Ab	Negative		5.3 - An. gambiae - Ab	Negative
	1.3 - An. gambiae - H&T	Negative		2.3 - An. gambiae - H&T	Negative		3.3 - An. gambiae - H&T	Negative		4.3 - An. gambiae - H&T	Negative		5.3 - An. gambiae - H&T	Negative
	1.4 - An. gambiae - Ab	30.055		2.4 - An. gambiae - Ab	Negative		3.4 - An. gambiae - Ab	Negative		4.4 - An. gambiae - Ab	Negative		5.4 - An. gambiae - Ab	Negative
	1.4 - An. gambiae - H&T	Negative		2.4 - An. gambiae - H&T	Negative		3.4 - An. gambiae - H&T	Negative		4.4 - An. gambiae - H&T	34.96 (1 of 2)		5.4 - An. gambiae - H&T	Negative
	1.5 - An. gambiae - Ab	Negative		2.5 - An. gambiae - Ab	Negative		3.5 - An. gambiae - Ab	Negative		4.5 - An. gambiae - Ab	Negative		5.5 - An. gambiae - Ab	Negative
	1.5 - An. gambiae - H&T	Negative		2.5 - An. gambiae - H&T	Negative		3.5 - An. gambiae - H&T	Negative		4.5 - An. gambiae - H&T	Negative		5.5 - An. gambiae - H&T	Negative
	Sample ID	Mean Cq Value
	E/F Pool 1	21.68
	E/F Pool 2	25.96
	E/F Pool 3	20.62
	E/F Pool 4	22.11
	E/F Pool 5	22.32
	Unexposed Control E/F Pool	Negative
